# Supplementary material for: White-Opaque Switching in Natural MTLa/α Isolates of Candida albicans: Evolutionary Implications for Roles in Host Adaptation, Pathogenesis, and Sex
Source: PLoS Biol. 2013 Mar 26;11(3):e1001525. doi: 10.1371/journal.pbio.1001525 (PMC3608550; doi:10.1371/journal.pbio.1001525)
Supplement: Table S1 — White-opaque switching in natural strains isolated in China. (XLS) [file pbio.1001525.s005.xls]

## Sheet: Sheet1
Table S1. White-opaque switching in natural strains isolated in China
Isolate	Source of niches	Geo. Locale	CAI genotype	MTL genotype	Wh/op switching	Reference
JX1250	Urine	China	2010-09-11	a/a	Yes	This study
JX1252	Urine	China	2010-09-11	a/a	Yes	This study
JX1253	Urine	China	2010-09-11	a/a	Yes	This study
JX1254	Blood	China	2010-09-11	a/a	Yes	This study
JX1255	Sputum	China	2010-09-11	a/a	Yes	This study
JX1256	Urine	China	2010-09-11	a/a	Yes	This study
JX1257	Sputum	China	2010-09-11	a/a	Yes	This study
JX1258	Sputum	China	2010-11-18	a/a	Yes	This study
JX1259	Mouth	China	2010-11-18	a/a	Yes	This study
JX1260	Blood	China	2011-11-18	a/a	No	This study
JX1261	N.D.	China	2011-11-18	a/a	Yes	This study
JX1263	Sputum	China	2010-11-20	a/a	No	This study
JX1264	Sputum	China	2010-11-20	a/a	No	This study
JX1265	Mouth	China	2010-11-20	a/a	Yes	This study
JX1267	N.D.	China	2012-11-20	a/a	Yes	This study
JX1268	Sputum	China	16-21	a/a	No	This study
JX1269	Blood	China	16-21	a/a	No	This study
JX1270	N.D.	China	16-21	a/a	No	This study
JX1271	N.D.	China	16-21	a/a	No	This study
JX1272	N.D.	China	16-21	a/a	No	This study
JX1273	Sputum	China	17-21	a/a	No	This study
JX1274	Mouth	China	17-21	a/a	No	This study
JX1275	Mouth	China	17-21	a/a	No	This study
JX1276	N.D.	China	17-21	a/a	No	This study
JX1277	N.D.	China	17-21	a/a	No	This study
JX1278	Sputum	China	17-17	a/a	No	This study
JX1283	Sputum	China	17-17	a/a	No	This study
JX1286	N.D.	China	18-18	a/a	Yes	This study
JX1287	N.D.	China	18-18	a/a	No	This study
JX1288	Catheter	China	18-26	a/a	Yes	This study
JX1289	Ascitic fluid	China	18-26	a/a	No	This study
JX1290	Abdominal drainage	China	18-26	a/a	No	This study
JX1291	N.D.	China	18-26	a/a	No	This study
JX1292	Bile	China	18-26	a/a	Yes	This study
JX1293	Urine	China	18-27	a/a	Yes	This study
JX1294	Sputum	China	18-27	a/a	Yes	This study
JX1295	Mouth	China	18-27	a/a	Yes	This study
JX1296	Abdominal drainage	China	18-27	a/a	Yes	This study
JX1297	N.D.	China	18-27	a/a	Yes	This study
JX1298	N.D.	China	21-21	a/a	No	This study
JX1299	Sputum	China	21-21	a/a	No	This study
JX1300	Feces	China	21-21	a/a	No	This study
JX1301	Sputum	China	21-21	a/a	No	This study
JX1302	Blood	China	21-21	a/a	No	This study
JX1303	Catheter	China	21-21	a/a	No	This study
JX1304	Pelvic cavity	China	21-21	a/a	No	This study
JX1305	Ascitic fluid	China	21-21	a/a	No	This study
JX1306	BALF	China	21-21	a/a	No	This study
JX1307	Ascitic fluid	China	21-21	a/a	No	This study
JX1308	Sputum	China	23-23	a/a	No	This study
JX1309	N.D.	China	23-23	a/a	No	This study
JX1310	N.D.	China	23-23	a/a	No	This study
JX1311	BALF	China	23-23	a/a	No	This study
JX1312	Sputum	China	23-25	a/a	No	This study
JX1314	N.D.	China	23-25	a/a	No	This study
JX1315	Mouth	China	23-26	a/a	No	This study
JX1316	Bile	China	23-26	a/a	No	This study
JX1317	Abdominal drainage	China	23-27	a/a	No	This study
JX1318	BALF	China	23-27	a/a	Yes	This study
JX1319	Bile	China	25-25	a/a	No	This study
JX1320	Bile	China	25-25	a/a	No	This study
JX1321	Bile	China	25-25	a/a	No	This study
JX1322	Mouth	China	25-33	a/a	No	This study
JX1323	Mouth	China	25-33	a/a	No	This study
JX1324	Blood	China	25-33	a/a	No	This study
JX1325	Catheter	China	25-33	a/a	No	This study
JX1326	Hydrothorax	China	25-33	a/a	Yes	This study
JX1327	Sputum	China	25-34	a/a	No	This study
JX1328	Sputum	China	25-34	a/a	No	This study
JX1329	Sputum	China	25-34	a/a	No	This study
JX1330	Hydropericardium	China	25-34	a/a	No	This study
JX1331	N.D.	China	25-34	a/a	No	This study
JX1333	Blood	China	26-26	a/a	No	This study
JX1334	Hydrothorax	China	26-26	a/a	No	This study
JX1335	N.D.	China	26-26	a/a	No	This study
JX1336	N.D.	China	26-26	a/a	Yes	This study
JX1337	Sputum	China	27-33	a/a	No	This study
JX1338	N.D.	China	27-33	a/a	Yes	This study
JX1339	Feces	China	27-34	a/a	No	This study
JX1340	BALF	China	29-29	a/a	No	This study
JX1341	Bile	China	33-33	a/a	No	This study
JX1342	N.D.	China	33-33	a/a	Yes	This study
JX1343	Mouth	China	44-47	a/a	No	This study
JX1344	Mouth	China	44-47	a/a	No	This study
JX1345	N.D.	China	32-46	a/a	Yes	This study
JX1346	N.D.	China	32-46	a/a	Yes	This study
JX1347	Vagina	China	32-45	a/a	No	1, 2
JX1348	Vagina	China	30-46	a/a	Yes	1
JX1349	Vagina	China	30-44	a/a	Yes	1, 2
JX1350	Vagina	China	30-45	a/a	Yes	1, 2
JX1351	Vagina	China	30-45	a/a	Yes	This study
JX1352	Vagina	China	32-46	a/a	Yes	1, 2
JX1353	Vagina	China	31-45	a/a	Yes	1, 2
JX1354	Vagina	China	30-47	a/a	Yes	1, 2
Notes:
Geo. Locale,geographical locale.
BALF,bronchoalveolar lavage fluid; N.D., not difined (isolated from drainage fluids of different sources).
White-opaque switching experiments were performed on Lee's GlcNAc plates in 5% CO2 at 25 °C.
References:
1: Li J., et al.(2008). Biased genotype distributions of Candida albicans strains associated with vulvovaginal candidosis and candidal balanoposthitis in China. Clin Infect Dis.47:1119–25.
2: Ge S.H., et al. (2012). Prevalence of specific and phylogenetically closely related genotypes in the population of Candida albicans associated with genital candidiasis in China. Fungal Genet. Biol. 49:86-93.
