# Supplementary material for: White-Opaque Switching in Natural MTLa/α Isolates of Candida albicans: Evolutionary Implications for Roles in Host Adaptation, Pathogenesis, and Sex
Source: PLoS Biol. 2013 Mar 26;11(3):e1001525. doi: 10.1371/journal.pbio.1001525 (PMC3608550; doi:10.1371/journal.pbio.1001525)
Supplement: Table S2 — White-opaque switching in natural strains of five different genetic clades. (XLS) [file pbio.1001525.s006.xls]

## Sheet: Sheet1
Table S2. White-opaque switching in natural strains of five different genetic clades
Isolate	Source of niches	Geo. Locale	MTL genotype	Clade	Wh/op transition	Reference
P48086	Blood	USA	a/alpha	I	Yes	1
P57003	Blood	USA	a/alpha	I	Yes	1
P76035	Blood	USA	a/alpha	I	No	1
P76065	Blood	USA	a/alpha	I	Yes	1
P78038	Blood	USA	a/alpha	I	No	1
P78056	Blood	USA	a/alpha	I	No	1
P22083	Blood	France	a/alpha	II	Yes	1
P22095	Blood	Germany	a/alpha(alpha/alpha)*	II	Yes	1
P52061	Blood	Canada	a/alpha	II	No	1
P76023	Blood	USA	a/alpha	II	No	1
P76055	Blood	USA	a/alpha	II	No	1
P76067	Blood	Canada	a/alpha	II	No	1
P48082	Blood	USA	a/alpha	III	No	1
P52098	Blood	USA	a/alpha	III	No	1
P57055	Blood	USA	a/alpha	III	No	1
P76068	Blood	Canada	a/alpha	III	No	1
P78042	Blood	USA	a/alpha(a/a)*	III	Yes	1
P22078	Blood	UK	a/alpha	SA	No	1
P52084	Blood	Canada	a/alpha	SA	Yes	1
P75016	Blood	Israel	a/alpha	SA	Yes	1
P75038	Blood	Turkey	a/alpha	SA	Yes	1
P75071	Blood	Italy	a/alpha	SA	Yes	1
P80004	Blood	USA	a/alpha	SA	Yes	1
P57096	Blood	Brazil	a/alpha	E	Yes	1
P75002	Blood	Spain	a/alpha	E	No	1
P75006	Blood	Spain	a/alpha	E	Yes	1
P75010	Blood	Belgium	a/alpha(alpha/alpha)*	E	Yes	1
P75058	Blood	Switzerland	a/alpha	E	No	1
P80021	Blood	Italy	a/alpha	E	Yes	1
Notes:
Geo. Locale,geographical locale.
Clade, genetic clade defined with probe Ca3 [Ref.1].
*P75010,P78042 and P22095 were originally MTLa/alpha strains and spontaneously converted to MTLalpha/alpha or a/a homozygotes.
White-opaque switching experiments were performed on Lee's GlcNAc plates in 5% CO2 at 25 °C.
References:
1. Lockhart SR, Pujol C, Daniels KJ, Miller MG, Johnson AD, et al. (2002) In Candida albicans, white-opaque switchers are homozygous for mating type. Genetics 162: 737-745.
